# Supplementary material for: Asthma Inflammatory Phenotypes: How Can We Distinguish Them?
Source: J Clin Med. 2024 Jan 17;13(2):526. doi: 10.3390/jcm13020526 (PMC10816410; doi:10.3390/jcm13020526)
Supplement: Supplementary file 1 [file jcm-13-00526-s001.zip]

Archive with 1 entries (1 files):
- jcm-2765126-supplementary.pdf
